# Supplementary material for: Integration of Phosphoproteomics and Transcriptome Studies Reveals ABA Signaling Pathways Regulate UV-B Tolerance in Rhododendron chrysanthum Leaves
Source: Genes (Basel). 2023 May 25;14(6):1153. doi: 10.3390/genes14061153 (PMC10297884; doi:10.3390/genes14061153)
Supplement: Supplementary file 1 [file genes-14-01153-s001.zip]

Archive with 1 entries (1 files):
- genes-2410791-supplementary.pdf
